# Supplementary material for: Bioproduction Optimization, Characterization, and Bioactivity of Extracellular Pigment Produced by Streptomyces parvulus
Source: Int J Mol Sci. 2025 Nov 5;26(21):10762. doi: 10.3390/ijms262110762 (PMC12609878; doi:10.3390/ijms262110762)
Supplement: Supplementary file 1 [file ijms-26-10762-s001.zip]

Archive with 1 entries (1 files):
- ijms-3936377-supplementary.pdf
